# Supplementary material for: Label-free quantitative proteomic profiling reveals differential plasma protein expression in patients with obesity after treatment with liraglutide
Source: Front Mol Biosci. 2024 Sep 11;11:1458675. doi: 10.3389/fmolb.2024.1458675 (PMC11422103; doi:10.3389/fmolb.2024.1458675)
Supplement: Supplementary file 2 [file DataSheet1.xlsx]

## Sheet: Sheet1
	Accession	Description	Coverage [%]	Abundance Ratio: (POST-SAXENDA) / (PRE-SAXENDA)	Abundance Ratio (log2): (POST-SAXENDA) / (PRE-SAXENDA)	Abundance Ratio P-Value: (POST-SAXENDA) / (PRE-SAXENDA)		Sum PEP Score	Coverage [%]	# Peptides	# PSMs	# Unique Peptides	# AAs	MW [kDa]	Abundance Ratio Variability [%]: (POST-SAXENDA) / (PRE-SAXENDA)	Abundances (Grouped): POST-SAXENDA	Abundances (Grouped): PRE-SAXENDA	Abundances (Grouped) CV [%]: POST-SAXENDA	Abundances (Grouped) CV [%]: PRE-SAXENDA	# Protein Groups	Modifications
1	A0A075B6I0	Immunoglobulin lambda variable 8-61 OS=Homo sapiens OX=9606 GN=IGLV8-61 PE=3 SV=7	7	8.408	3.07	0.000386599	UP	1.973	7	1	1	1	122	12.8	138.3	587432	38236	56.33	140.29	1
2	A0A075B6K4	Immunoglobulin lambda variable 3-10 OS=Homo sapiens OX=9606 GN=IGLV3-10 PE=3 SV=2	16	5.582	2.48	0.0111724	UP	5.636	16	2	21	1	115	12.4	102.66	512726	110070	53.51	124.13	1
3	A0A0B4J2D9	Immunoglobulin kappa variable 1D-13 OS=Homo sapiens OX=9606 GN=IGKV1D-13 PE=3 SV=1	14	5.76	2.53	0.0281707	UP	5.967	14	1	3	1	117	12.6	115.25	393164	68252.7	26.77	99.61	1
4	A0A0C4DH34	Immunoglobulin heavy variable 4-28 OS=Homo sapiens OX=9606 GN=IGHV4-28 PE=3 SV=1	8	3.994	2	0.0309269	UP	2.789	8	1	4	1	117	13.1	103.34	685531	159605	46.48	98.1	1
5	A0A0C4DH36	Probable non-functional immunoglobulin heavy variable 3-38 OS=Homo sapiens OX=9606 GN=IGHV3-38 PE=1 SV=1	9	9.097	3.19	0.000419162	UP	3.106	9	1	2	1	116	12.8	112.96	540301	59392.2	76.11	19.68	1
6	A0A0C4DH67	Immunoglobulin kappa variable 1-8 OS=Homo sapiens OX=9606 GN=IGKV1-8 PE=3 SV=1	27	4.048	2.02	0.00415485	UP	16.116	27	2	14	2	115	12.5	127.6	1.14934e+06	278958	98.29	127.53	1
7	A0A0J9YX35	Immunoglobulin heavy variable 3-64D OS=Homo sapiens OX=9606 GN=IGHV3-64D PE=3 SV=1	9	0.431	-1.22	0.00250662	DOWN	5.073	9	1	2	1	117	12.8	96.4	154043	310971	50.13	73.7	1
8	B9A064	Immunoglobulin lambda-like polypeptide 5 OS=Homo sapiens OX=9606 GN=IGLL5 PE=1 SV=2	41	3.725	1.9	0.0110887	UP	73.856	41	6	286	3	214	23	123.44	1.65427e+07	4.68483e+06	56.98	91.62	1
9	O14950	Myosin regulatory light chain 12B OS=Homo sapiens OX=9606 GN=MYL12B PE=1 SV=2	17	7.891	2.98	0.0101996	UP	24.529	17	2	6	2	172	19.8	106.93	322741	40901.7	156.08		1
10	O15231	Zinc finger protein 185 OS=Homo sapiens OX=9606 GN=ZNF185 PE=1 SV=3	6	4.229	2.08	0.00237871	UP	9.641	6	2	4	2	689	73.5	126.34	2.11344e+06	175726	80.02	102.95	1
11	O43707	Alpha-actinin-4 OS=Homo sapiens OX=9606 GN=ACTN4 PE=1 SV=2	39	7.458	2.9	1.41073e-07	UP	149.983	39	27	66	20	911	104.8	136.3	1.08184e+06	494406	223.2	104.66	1
12	O75083	WD repeat-containing protein 1 OS=Homo sapiens OX=9606 GN=WDR1 PE=1 SV=4	5	5.771	2.53	4.32033e-05	UP	8.439	5	2	4	2	606	66.2	122.77	973610	176120	82.74	157.34	1
13	O75223	Gamma-glutamylcyclotransferase OS=Homo sapiens OX=9606 GN=GGCT PE=1 SV=1	7	0.193	-2.38	1e-17	DOWN	4.225	7	1	3	1	188	21	127.2	158906	933620	73.94	139.03	1
14	O75821	Eukaryotic translation initiation factor 3 subunit G OS=Homo sapiens OX=9606 GN=EIF3G PE=1 SV=2	4	7.223	2.85	0.00295118	UP	3.836	4	1	2	1	320	35.6	56.88	536035	53635.3	71.77	91.42	1
15	O95171	Sciellin OS=Homo sapiens OX=9606 GN=SCEL PE=1 SV=2	17	11.124	3.48	6.00537e-06	UP	38.292	17	9	22	9	688	77.5	139.09	558627	162678	241.02	97.42	1
16	O95236	Apolipoprotein L3 OS=Homo sapiens OX=9606 GN=APOL3 PE=1 SV=3	4	10.997	3.46	0.0134197	UP	4.751	4	2	4	1	402	44.3	145.99	179850	27966.5	133.84	97.47	1
17	P00441	Superoxide dismutase [Cu-Zn] OS=Homo sapiens OX=9606 GN=SOD1 PE=1 SV=2	58	3.281	1.71	0.0410803	UP	34.218	58	4	28	4	154	15.9	130.05	2.65156e+06	352478	78	107.2	1
18	P00558	Phosphoglycerate kinase 1 OS=Homo sapiens OX=9606 GN=PGK1 PE=1 SV=3	29	3.537	1.82	0.0194307	UP	57.446	29	9	28	9	417	44.6	129.9	1.14628e+06	160990	208.2	159.1	1
19	P01036	Cystatin-S OS=Homo sapiens OX=9606 GN=CST4 PE=1 SV=3	8	5.731	2.52	2.33308e-05	UP	5.948	8	1	2	1	141	16.2	59.88	1.2219e+06	213207	0	52.96	1
20	P01040	Cystatin-A OS=Homo sapiens OX=9606 GN=CSTA PE=1 SV=1	31	10.543	3.4	0.00242744	UP	9.925	31	2	4	2	98	11	55.59	312405	29631.2	90.99		1
21	P01706	Immunoglobulin lambda variable 2-11 OS=Homo sapiens OX=9606 GN=IGLV2-11 PE=1 SV=2	7	3.812	1.93	0.0175888	UP	1.931	7	1	11	1	119	12.6	120.38	862936	210373	62.33	99.13	1
22	P02511	Alpha-crystallin B chain OS=Homo sapiens OX=9606 GN=CRYAB PE=1 SV=2	17	9.346	3.22	0.0246719	UP	16.334	17	3	8	3	175	20.1	140.59	187401	25052.8	148.23	116.96	1	Acetyl [N-Term]
23	P02538	Keratin, type II cytoskeletal 6A OS=Homo sapiens OX=9606 GN=KRT6A PE=1 SV=3	68	3.478	1.8	0.0231662	UP	403.37	68	58	1099	2	564	60	139.83	1.50227e+06	474388	289.96	135.69	1	Met-loss+Acetyl [N-Term]
24	P02545	Prelamin-A/C OS=Homo sapiens OX=9606 GN=LMNA PE=1 SV=1	37	3.357	1.75	0.0330083	UP	118.913	37	23	52	23	664	74.1	129.98	9.99272e+06	4.13498e+06	139.08	141.23	1
25	P02792	Ferritin light chain OS=Homo sapiens OX=9606 GN=FTL PE=1 SV=2	19	0.295	-1.76	1.29674e-13	DOWN	7.686	19	2	4	2	175	20	140.55	257800	1310626	85.81	91.21	1
26	P02808	Statherin OS=Homo sapiens OX=9606 GN=STATH PE=1 SV=2	55	7.54	2.91	0.0057472	UP	9.915	55	2	6	2	62	7.3	134.32	415054	51200.9	167.04	106.05	1
27	P04080	Cystatin-B OS=Homo sapiens OX=9606 GN=CSTB PE=1 SV=2	70	6.789	2.76	9.82947e-07	UP	36.332	70	4	16	4	98	11.1	82.54	2484983	154219	203.47	87.59	1	Acetyl [N-Term]
28	P04083	Annexin A1 OS=Homo sapiens OX=9606 GN=ANXA1 PE=1 SV=2	59	5.363	2.42	7.19936e-05	UP	171.005	59	19	95	19	346	38.7	130.75	1.61624e+06	408670	278.09	112.38	1	Met-loss+Acetyl [N-Term]
29	P04259	Keratin, type II cytoskeletal 6B OS=Homo sapiens OX=9606 GN=KRT6B PE=1 SV=5	69	6.293	2.65	4.28187e-06	UP	407.738	69	59	1071	5	564	60	121.58	1.92119e+06	345135	289.82	106.32	1	Met-loss+Acetyl [N-Term]
30	P04632	Calpain small subunit 1 OS=Homo sapiens OX=9606 GN=CAPNS1 PE=1 SV=1	5	6.472	2.69	0.00162256	UP	3.823	5	1	2	1	268	28.3	0	635741	98229.5	0		1
31	P04792	Heat shock protein beta-1 OS=Homo sapiens OX=9606 GN=HSPB1 PE=1 SV=2	51	3.253	1.7	0.0446197	UP	62.292	51	9	31	9	205	22.8	133.82	3.69417e+07	1.39564e+06	119.94	148.46	1
32	P04899	Guanine nucleotide-binding protein G(i) subunit alpha-2 OS=Homo sapiens OX=9606 GN=GNAI2 PE=1 SV=3	16	7.734	2.95	6.43814e-08	UP	13.706	16	4	8	4	355	40.4	126.28	1.32376e+06	106119	92.57	83.28	1
33	P05387	Large ribosomal subunit protein P2 OS=Homo sapiens OX=9606 GN=RPLP2 PE=1 SV=1	31	8.865	3.15	2.82142e-09	UP	13.16	31	3	6	3	115	11.7	120.75	9.97047e+06	274987	61.5	147.59	1
34	P05388	Large ribosomal subunit protein uL10 OS=Homo sapiens OX=9606 GN=RPLP0 PE=1 SV=1	11	0.452	-1.15	0.000144107	DOWN	12.873	11	3	6	3	317	34.3	143.16	251252	462337	166.43	96.11	1
35	P06732	Creatine kinase M-type OS=Homo sapiens OX=9606 GN=CKM PE=1 SV=2	22	1.046	0.06	0.0372698	UP	27.422	22	8	11	8	381	43.1	112.95	358166	570910	155.01	118.63	1
36	P06737	Glycogen phosphorylase, liver form OS=Homo sapiens OX=9606 GN=PYGL PE=1 SV=4	4	12.978	3.7	4.14331e-10	UP	7.565	4	3	6	3	847	97.1	75.27	825060	98952.3	50.97	154.64	1
37	P06744	Glucose-6-phosphate isomerase OS=Homo sapiens OX=9606 GN=GPI PE=1 SV=4	8	10.509	3.39	8.32843e-05	UP	15.015	8	5	10	5	558	63.1	142.62	58179.2	544316	145.95	146.13	1
38	P07237	Protein disulfide-isomerase OS=Homo sapiens OX=9606 GN=P4HB PE=1 SV=3	22	4.359	2.12	0.00159346	UP	46.801	22	10	31	10	508	57.1	136.43	977691	563722	197.02	114.62	1
39	P07355	Annexin A2 OS=Homo sapiens OX=9606 GN=ANXA2 PE=1 SV=2	45	3.604	1.85	0.0159035	UP	129.523	45	15	63	15	339	38.6	120.29	1.50044e+06	361540	278.39	79.26	1	Met-loss+Acetyl [N-Term]
40	P07477	Serine protease 1 OS=Homo sapiens OX=9606 GN=PRSS1 PE=1 SV=1	11	3.521	1.82	0.0203601	UP	10.825	11	2	47	2	247	26.5	134.31	8.70629e+06	1.82749e+06	52.72	123.36	1
41	P07738	Bisphosphoglycerate mutase OS=Homo sapiens OX=9606 GN=BPGM PE=1 SV=2	11	0.478	-1.07	0.00037267	DOWN	5.926	11	2	5	2	259	30	86.89	198615	479166	65.3	52.05	1
42	P08311	Cathepsin G OS=Homo sapiens OX=9606 GN=CTSG PE=1 SV=2	21	6.38	2.67	0.00102348	UP	22.255	21	6	16	6	255	28.8	143.51	143170	637089	241.98	86.49	1
43	P08514	Integrin alpha-IIb OS=Homo sapiens OX=9606 GN=ITGA2B PE=1 SV=3	6	0.32	-1.64	0.00143858	DOWN	16.393	6	4	4	4	1039	113.3	0	131981	209190	51.02	92.89	1
44	P08727	Keratin, type I cytoskeletal 19 OS=Homo sapiens OX=9606 GN=KRT19 PE=1 SV=4	34	5.521	2.47	0.00590322	UP	103.429	34	16	311	4	400	44.1	113.56	628105	109633	102.68	95.94	1
45	P0DOY2	Immunoglobulin lambda constant 2 OS=Homo sapiens OX=9606 GN=IGLC2 PE=1 SV=1	75	3.647	1.87	0.0140143	UP	78.688	75	5	706	1	106	11.3	115.27	1.06095e+07	2.23488e+06	53.44	99.74	1
46	P0DP25	Calmodulin-3 OS=Homo sapiens OX=9606 GN=CALM3 PE=1 SV=1	43	4.289	2.1	0.00198198	UP	43.144	43	4	19	4	149	16.8	140.18	962384	309235	178.14	182.31	1	Met-loss+Acetyl [N-Term]
47	P0DUB6	Alpha-amylase 1A OS=Homo sapiens OX=9606 GN=AMY1A PE=1 SV=1	42	3.224	1.69	0.0484734	UP	85.576	42	13	52	13	511	57.7	120.48	1.62293e+06	411406	222.3	103.82	1
48	P10599	Thioredoxin OS=Homo sapiens OX=9606 GN=TXN PE=1 SV=3	47	4.916	2.3	0.000284685	UP	35.707	47	5	39	5	105	11.7	132.62	1.74019e+06	366802	283.59	117.39	1
49	P10646	Tissue factor pathway inhibitor OS=Homo sapiens OX=9606 GN=TFPI PE=1 SV=1	3	10.083	3.33	0.0185233	UP	3.171	3	1	1	1	304	35	124.06	205704	35699.5	126.8	86.51	1
50	P12035	Keratin, type II cytoskeletal 3 OS=Homo sapiens OX=9606 GN=KRT3 PE=1 SV=3	50	5.594	2.48	0.00842334	UP	173.846	50	33	360	12	628	64.4	116.7	530057	145315	284.48	99.98	1
51	P12429	Annexin A3 OS=Homo sapiens OX=9606 GN=ANXA3 PE=1 SV=3	24	4.077	2.03	0.00379857	UP	27.004	24	6	12	6	323	36.4	112.41	1.62331e+06	284047	118.78	306.21	1
52	P13646	Keratin, type I cytoskeletal 13 OS=Homo sapiens OX=9606 GN=KRT13 PE=1 SV=4	76	3.413	1.77	0.0279927	UP	351.928	76	39	751	24	458	49.6	129.03	3.17495e+07	9.69286e+06	269.35	100.21	1	Met-loss+Acetyl [N-Term]
53	P13647	Keratin, type II cytoskeletal 5 OS=Homo sapiens OX=9606 GN=KRT5 PE=1 SV=3	62	3.311	1.73	0.0376879	UP	236.181	62	51	787	27	590	62.3	130.59	2.1985e+07	8.5872e+06	268.98	108.29	1	Met-loss+Acetyl [N-Term]
54	P13797	Plastin-3 OS=Homo sapiens OX=9606 GN=PLS3 PE=1 SV=4	26	11.3	3.5	5.42633e-12	UP	64.632	26	12	80	7	630	70.8	85.14	1.98497e+06	63012.6	85.73	81.25	1
55	P14735	Insulin-degrading enzyme OS=Homo sapiens OX=9606 GN=IDE PE=1 SV=4	1	13.303	3.73	4.15127e-07	UP	2.624	1	1	2	1	1019	117.9	65.53	686017	51566.7	0	57.17	1
56	P15090	Fatty acid-binding protein, adipocyte OS=Homo sapiens OX=9606 GN=FABP4 PE=1 SV=3	16	4.984	2.32	0.00447905	UP	5.13	16	2	7	2	132	14.7	128.35	769369	82064.5	77.29	104.8	1
57	P15880	Small ribosomal subunit protein uS5 OS=Homo sapiens OX=9606 GN=RPS2 PE=1 SV=2	20	5.576	2.48	0.0103194	UP	14.208	20	5	10	5	293	31.3	126.08	416127	212939	221.15	90.45	1
58	P16401	Histone H1.5 OS=Homo sapiens OX=9606 GN=H1-5 PE=1 SV=3	22	0.515	-0.96	0.0194853	DOWN	24.855	22	5	17	4	226	22.6	144.83	112442	224139	216.45	89.09	1	Met-loss [N-Term]; Met-loss+Acetyl [N-Term]
59	P16403	Histone H1.2 OS=Homo sapiens OX=9606 GN=H1-2 PE=1 SV=2	28	5.022	2.33	0.000205677	UP	27.95	28	6	20	1	213	21.4	137.1	5.46479e+06	100574	13.66	170.33	1	Met-loss [N-Term]; Met-loss+Acetyl [N-Term]
60	P18669	Phosphoglycerate mutase 1 OS=Homo sapiens OX=9606 GN=PGAM1 PE=1 SV=2	33	4.278	2.1	0.00204538	UP	26.291	33	5	18	5	254	28.8	139.19	1.23164e+06	274387	147.6	186.47	1
61	P20160	Azurocidin OS=Homo sapiens OX=9606 GN=AZU1 PE=1 SV=3	3	5.903	2.56	0.0340261	UP	2.153	3	1	6	1	251	26.9	132.6	321096	68070.5	173.64	121.25	1
62	P20742	Pregnancy zone protein OS=Homo sapiens OX=9606 GN=PZP PE=1 SV=4	59	3.275	1.71	0.041822	UP	797.027	59	66	2931	57	1482	163.8	133.76	5.22578e+08	1.41564e+08	76.76	130.39	1
63	P22531	Small proline-rich protein 2E OS=Homo sapiens OX=9606 GN=SPRR2E PE=2 SV=2	79	14.561	3.86	3.10862e-15	UP	25.13	79	4	34	1	72	7.9	76.73	2.72533e+06	187165	0	75.99	1
64	P24534	Elongation factor 1-beta OS=Homo sapiens OX=9606 GN=EEF1B2 PE=1 SV=3	6	4.918	2.3	0.00112606	UP	3.905	6	1	2	1	225	24.7	94.35	859970	193973	48.83	78.01	1
65	P25705	ATP synthase subunit alpha, mitochondrial OS=Homo sapiens OX=9606 GN=ATP5F1A PE=1 SV=1	3	4.797	2.26	0.000411713	UP	3.807	3	1	2	1	553	59.7	13.28	1.01591e+06	211777	0	52.18	1
66	P26583	High mobility group protein B2 OS=Homo sapiens OX=9606 GN=HMGB2 PE=1 SV=2	4	12.909	3.69	1.2057e-13	UP	1.831	4	1	2	1	209	24	100.4	1.20173e+06	87989.8	83.63	67.94	1
67	P27482	Calmodulin-like protein 3 OS=Homo sapiens OX=9606 GN=CALML3 PE=1 SV=2	77	6.05	2.6	8.89138e-06	UP	55.269	77	8	33	8	149	16.9	129.4	815555	405734	287.98	135.83	1	Met-loss+Acetyl [N-Term]
68	P29508	Serpin B3 OS=Homo sapiens OX=9606 GN=SERPINB3 PE=1 SV=2	11	0.702	-0.51	6.08964e-05	DOWN	17.782	11	4	9	4	390	44.5	126.18	1.29057e+06	2.23714e+06	103.05	108.26	1	Acetyl [N-Term]
69	P30086	Phosphatidylethanolamine-binding protein 1 OS=Homo sapiens OX=9606 GN=PEBP1 PE=1 SV=3	18	9.068	3.18	1.63654e-09	UP	14.144	18	2	4	2	187	21	34.02	2.24006e+06	121989	0	36.56	1
70	P30838	Aldehyde dehydrogenase, dimeric NADP-preferring OS=Homo sapiens OX=9606 GN=ALDH3A1 PE=1 SV=3	22	6.908	2.79	0.0514713	UP	31.532	22	7	14	7	453	50.4	131.02	207302	74907.7	228.34	90.47	1
71	P31151	Protein S100-A7 OS=Homo sapiens OX=9606 GN=S100A7 PE=1 SV=4	68	3.225	1.69	0.0482384	UP	105.325	68	9	153	9	101	11.5	131.54	7.19967e+06	1.993e+06	268.05	186.42	1
72	P31946	14-3-3 protein beta/alpha OS=Homo sapiens OX=9606 GN=YWHAB PE=1 SV=3	26	3.969	1.99	0.00529306	UP	20.478	26	6	31	3	246	28.1	81.2	1.10515e+06	278475	109.51	98.76	1
73	P32926	Desmoglein-3 OS=Homo sapiens OX=9606 GN=DSG3 PE=1 SV=2	4	12.981	3.7	1.02363e-13	UP	11.472	4	2	4	2	999	107.5	167.26	2.35139e+06	77489.5	0	133.59	1
74	P35268	Large ribosomal subunit protein eL22 OS=Homo sapiens OX=9606 GN=RPL22 PE=1 SV=2	30	10.97	3.46	0.000300215	UP	9.613	30	2	4	2	128	14.8	134.96	348956	159676	144.46	57.99	1
75	P35321	Cornifin-A OS=Homo sapiens OX=9606 GN=SPRR1A PE=1 SV=2	87	6.225	2.64	0.0403092	UP	41.366	87	6	47	3	89	9.9	127.51	234665	99430.9	231.65	158.91	1	Acetyl [N-Term]
76	P40121	Macrophage-capping protein OS=Homo sapiens OX=9606 GN=CAPG PE=1 SV=2	14	8.051	3.01	0.0470497	UP	12.97	14	4	8	4	348	38.5	135.33	115054	76526.2	165.3	130.76	1
77	P40926	Malate dehydrogenase, mitochondrial OS=Homo sapiens OX=9606 GN=MDH2 PE=1 SV=3	10	18.653	4.22	1.63389e-05	UP	10.201	10	2	4	2	338	35.5	0	366307	23157.8	58.03		1
78	P41159	Leptin OS=Homo sapiens OX=9606 GN=LEP PE=1 SV=1	8	0.349	-1.52	0.000482772	DOWN	3.203	8	1	2	1	167	18.6	31.78	127174	364023		40.39	1
79	P41271	Neuroblastoma suppressor of tumorigenicity 1 OS=Homo sapiens OX=9606 GN=NBL1 PE=1 SV=2	4	0.58	-0.79	1.99457e-06	DOWN	2.419	4	1	9	1	181	19.4	124.91	547373	1.03748e+06	87.78	102.9	1
80	P48668	Keratin, type II cytoskeletal 6C OS=Homo sapiens OX=9606 GN=KRT6C PE=1 SV=3	69	5.588	2.48	3.60532e-05	UP	425.024	69	61	1093	1	564	60	151.39	1.01275e+06	181225	93.48	35.44	1	Met-loss+Acetyl [N-Term]
81	P49862	Kallikrein-7 OS=Homo sapiens OX=9606 GN=KLK7 PE=1 SV=1	12	6.349	2.67	2.84708e-05	UP	6.805	12	2	4	2	253	27.5	11.31	953780	107922	44.49	11.29	1
82	P51149	Ras-related protein Rab-7a OS=Homo sapiens OX=9606 GN=RAB7A PE=1 SV=1	15	0.546	-0.87	5.96398e-07	DOWN	8.145	15	3	9	3	207	23.5	125.56	1.21309e+06	2.62505e+06	222.79	116.77	1
83	P52272	Heterogeneous nuclear ribonucleoprotein M OS=Homo sapiens OX=9606 GN=HNRNPM PE=1 SV=3	2	0.587	-0.77	2.51386e-06	DOWN	4.962	2	1	2	1	730	77.5	3.3	637565	1.10265e+06	1.28	28.69	1
84	P54108	Cysteine-rich secretory protein 3 OS=Homo sapiens OX=9606 GN=CRISP3 PE=1 SV=1	38	3.221	1.69	0.0488838	UP	33.033	38	5	100	5	245	27.6	118.9	7.55335e+06	1.76049e+06	70.07	115.93	1
85	P54920	Alpha-soluble NSF attachment protein OS=Homo sapiens OX=9606 GN=NAPA PE=1 SV=3	8	5.713	2.51	0.000248841	UP	5.652	8	2	4	2	295	33.2	119.39	870761	74185.5	75.31	138.7	1
86	P56211	cAMP-regulated phosphoprotein 19 OS=Homo sapiens OX=9606 GN=ARPP19 PE=1 SV=2	10	0.68	-0.56	8.90318e-05	DOWN	3.491	10	1	2	1	112	12.3	0	458892	674815	0		1
87	P60709	Actin, cytoplasmic 1 OS=Homo sapiens OX=9606 GN=ACTB PE=1 SV=1	73	6.156	2.62	6.44582e-06	UP	218.024	73	19	399	1	375	41.7	137.1	1.15759e+06	237184	144.77	97.44	1	Met-loss+Acetyl [N-Term]
88	P60903	Protein S100-A10 OS=Homo sapiens OX=9606 GN=S100A10 PE=1 SV=2	18	0.49	-1.03	0.00201565	DOWN	3.79	18	1	2	1	97	11.2	48.84	192427	393005	102.77	0.15	1
89	P61106	Ras-related protein Rab-14 OS=Homo sapiens OX=9606 GN=RAB14 PE=1 SV=4	12	0.381	-1.39	1.51593e-10	DOWN	8.721	12	2	4	1	215	23.9	0	540151	1.41739e+06	58.69		1
90	P61160	Actin-related protein 2 OS=Homo sapiens OX=9606 GN=ACTR2 PE=1 SV=1	9	9.338	3.22	0.00237902	UP	8.936	9	3	6	3	394	44.7	0	313096	93280.9	146.07		1
91	P61204	ADP-ribosylation factor 3 OS=Homo sapiens OX=9606 GN=ARF3 PE=1 SV=2	20	12.024	3.59	4.31503e-05	UP	12.536	20	3	6	3	181	20.6	130.08	300795	264936	121.97	110.93	1
92	P61224	Ras-related protein Rap-1b OS=Homo sapiens OX=9606 GN=RAP1B PE=1 SV=1	6	0.637	-0.65	1.13134e-05	DOWN	2.052	6	1	3	1	184	20.8	122.77	473510	743744	92.35	58.89	1
93	P61626	Lysozyme C OS=Homo sapiens OX=9606 GN=LYZ PE=1 SV=1	52	3.233	1.69	0.0472068	UP	39.008	52	7	123	7	148	16.5	126.33	2.56523e+07	1.37975e+07	265.45	143	1
94	P61956	Small ubiquitin-related modifier 2 OS=Homo sapiens OX=9606 GN=SUMO2 PE=1 SV=3	11	15.385	3.94	6.08605e-06	UP	4.864	11	1	2	1	95	10.9	129.95	512553	17715.3	71.49	68.55	1
95	P61978	Heterogeneous nuclear ribonucleoprotein K OS=Homo sapiens OX=9606 GN=HNRNPK PE=1 SV=1	18	8.672	3.12	0.0101489	UP	21.826	18	7	16	7	463	50.9	84.06	262481	62430	174.64	113.79	1
96	P62277	Small ribosomal subunit protein uS15 OS=Homo sapiens OX=9606 GN=RPS13 PE=1 SV=2	5	8.55	3.1	7.50179e-07	UP	1.867	5	1	2	1	151	17.2	78.91	835833	97760.6	0	65.61	1
97	P62328	Thymosin beta-4 OS=Homo sapiens OX=9606 GN=TMSB4X PE=1 SV=2	34	3.381	1.76	0.0308045	UP	14.702	34	2	19	2	44	5.1	132.8	1.26029e+06	520824	175.85	128.71	1	Met-loss+Acetyl [N-Term]
98	P62491	Ras-related protein Rab-11A OS=Homo sapiens OX=9606 GN=RAB11A PE=1 SV=3	6	10.234	3.36	1.27396e-06	UP	1.916	6	1	2	1	216	24.4	98.39	746586	72952	0	119.51	1	Met-loss+Acetyl [N-Term]
99	P62805	Histone H4 OS=Homo sapiens OX=9606 GN=H4C1 PE=1 SV=2	51	3.988	2	0.00498629	UP	31.821	51	6	57	6	103	11.4	114.6	1.36557e+06	326956	273.41	82.24	1
100	P63244	Small ribosomal subunit protein RACK1 OS=Homo sapiens OX=9606 GN=RACK1 PE=1 SV=3	17	14.024	3.81	0.00493952	UP	13.786	17	5	10	5	317	35.1	120.82	138252	61720.9	186.23	244.15	1
101	P81534	Beta-defensin 103 OS=Homo sapiens OX=9606 GN=DEFB103A PE=1 SV=2	13	4.834	2.27	0.000367244	UP	2.018	13	1	9	1	67	7.7	123.31	2.12589e+06	454740	115.26	101.19	1
102	P82094	TATA element modulatory factor OS=Homo sapiens OX=9606 GN=TMF1 PE=1 SV=2	1	4.251	2.09	0.00222687	UP	1.917	1	1	6	1	1093	122.8	113.1	1.33122e+07	4267709	109.74	88.7	1
103	P84243	Histone H3.3 OS=Homo sapiens OX=9606 GN=H3-3A PE=1 SV=2	5	10.323	3.37	6.19516e-11	UP	2.156	5	1	8	1	136	15.3	143.83	7.13451e+06	1.99315e+06	172.15	101.29	1
104	Q02413	Desmoglein-1 OS=Homo sapiens OX=9606 GN=DSG1 PE=1 SV=2	24	4.165	2.06	0.00290112	UP	93.451	24	16	46	16	1049	113.7	129.88	1.2061e+06	884262	253.32	165.03	1
105	Q02878	Large ribosomal subunit protein eL6 OS=Homo sapiens OX=9606 GN=RPL6 PE=1 SV=3	8	9.242	3.21	1.02892e-09	UP	6.975	8	2	4	2	288	32.7	0	1.98655e+06	60274.9	0		1
106	Q02985	Complement factor H-related protein 3 OS=Homo sapiens OX=9606 GN=CFHR3 PE=1 SV=2	28	3.706	1.89	0.0159458	UP	69.572	28	9	473	2	330	37.3	126.72	899381	247717	74.33	105.78	1
107	Q04760	Lactoylglutathione lyase OS=Homo sapiens OX=9606 GN=GLO1 PE=1 SV=4	9	0.4	-1.32	1.9559e-05	DOWN	2.668	9	1	2	1	184	20.8	91.66	218374	545304	66.63		1
108	Q04941	Proteolipid protein 2 OS=Homo sapiens OX=9606 GN=PLP2 PE=1 SV=1	9	3.944	1.98	0.00570138	UP	2.01	9	1	2	1	152	16.7	102.87	1.47008e+06	372718	0	99.16	1
109	Q07065	Cytoskeleton-associated protein 4 OS=Homo sapiens OX=9606 GN=CKAP4 PE=1 SV=2	8	0.313	-1.67	5.14851e-05	DOWN	14.902	8	4	8	4	602	66	90.94	162666	414986	178.05	95.63	1
110	Q08722	Leukocyte surface antigen CD47 OS=Homo sapiens OX=9606 GN=CD47 PE=1 SV=1	3	6.172	2.63	1.63798e-05	UP	1.905	3	1	2	1	323	35.2	96.78	1.02205e+06	123404	75.76	46.51	1
111	Q12860	Contactin-1 OS=Homo sapiens OX=9606 GN=CNTN1 PE=1 SV=1	10	3.259	1.7	0.0438516	UP	26.778	10	8	58	8	1018	113.2	114.31	1.60026e+07	5.26666e+06	120.21	81.63	1
112	Q13765	Nascent polypeptide-associated complex subunit alpha OS=Homo sapiens OX=9606 GN=NACA PE=1 SV=1	6	15.916	3.99	0.00161546	UP	6.251	6	1	2	1	215	23.4	139.62	261702	9484.17	81.35	127.37	1
113	Q13813	Spectrin alpha chain, non-erythrocytic 1 OS=Homo sapiens OX=9606 GN=SPTAN1 PE=1 SV=3	1	6.675	2.74	0.000311477	UP	5.23	1	2	4	2	2472	284.4	139.03	730655	109457	0	96.74	1
114	Q13884	Beta-1-syntrophin OS=Homo sapiens OX=9606 GN=SNTB1 PE=1 SV=3	2	3.502	1.81	0.0215859	UP	1.898	2	1	2	1	538	58	64.67	1.16445e+06	332541	0	56.54	1
115	Q14764	Major vault protein OS=Homo sapiens OX=9606 GN=MVP PE=1 SV=4	4	3.57	1.84	0.017632	UP	9.336	4	4	8	4	893	99.3	70.44	1.19839e+06	108931	68.1	88.2	1	Met-loss+Acetyl [N-Term]
116	Q15149	Plectin OS=Homo sapiens OX=9606 GN=PLEC PE=1 SV=3	1	4.627	2.21	0.0198642	UP	8.151	1	3	6	2	4684	531.5	119.64	619720	133942	0	118.67	1
117	Q16534	Hepatic leukemia factor OS=Homo sapiens OX=9606 GN=HLF PE=1 SV=1	2	3.236	1.69	0.0468567	UP	1.933	2	1	21	1	295	33.2	117.71	2.91741e+07	10375234	79.62	89.15	1
118	Q4G0P3	Hydrocephalus-inducing protein homolog OS=Homo sapiens OX=9606 GN=HYDIN PE=1 SV=3	0	3.493	1.8	0.0221713	UP	2.032	0	1	18	1	5121	575.5	106.39	1.92948e+07	6.14009e+06	55.95	94.81	1
119	Q53EZ4	Centrosomal protein of 55 kDa OS=Homo sapiens OX=9606 GN=CEP55 PE=1 SV=3	3	3.249	1.7	0.0451097	UP	1.836	3	1	6	1	464	54.1	123.38	1.29637e+06	342154	125.12	120.02	1
120	Q59EK9	RUN domain-containing protein 3A OS=Homo sapiens OX=9606 GN=RUNDC3A PE=1 SV=2	2	1.147	0.2	0.0374882	UP	2.212	2	1	47	1	446	49.7	108.1	1.56449e+06	1.55991e+06	74.04	75.75	1
121	Q5SY68	Protein S100-A7-like 2 OS=Homo sapiens OX=9606 GN=S100A7L2 PE=1 SV=1	12	6.794	2.76	0.00214808	UP	2.616	12	1	1	1	101	11.3	113.61	571459	64771.3	248.9	115.68	1
122	Q5VT79	Annexin A8-like protein 1 OS=Homo sapiens OX=9606 GN=ANXA8L1 PE=2 SV=2	14	0.465	-1.11	0.0021701	DOWN	12.128	14	3	6	3	327	36.9	41.06	300819	224977	132.83	110.93	1
123	Q5VUR7	Putative ankyrin repeat domain-containing protein 20A3 OS=Homo sapiens OX=9606 GN=ANKRD20A3P PE=5 SV=1	1	6.018	2.59	0.0305731	UP	1.865	1	1	2	1	823	94	117.52	306414	83918.4	162.71	68.16	1
124	Q5VVQ6	Ubiquitin thioesterase OTU1 OS=Homo sapiens OX=9606 GN=YOD1 PE=1 SV=1	7	3.483	1.8	0.0228263	UP	8.704	7	2	4	2	348	38.3	31.33	2.98299e+06	225816	0	34.63	1
125	Q5VZL5	Zinc finger MYM-type protein 4 OS=Homo sapiens OX=9606 GN=ZMYM4 PE=1 SV=1	1	4.266	2.09	0.00212838	UP	2.096	1	1	4	1	1548	172.7	146.88	1.91499e+06	26640.6	55.32	144.89	1
126	Q6UWP8	Suprabasin OS=Homo sapiens OX=9606 GN=SBSN PE=1 SV=2	56	3.402	1.77	0.0289057	UP	142.375	56	17	61	17	590	60.5	108.25	1.63232e+06	412277	231.38	94.81	1
127	Q6XPR3	Repetin OS=Homo sapiens OX=9606 GN=RPTN PE=1 SV=1	39	4.413	2.14	0.0245504	UP	95.054	39	19	52	19	784	90.7	128.84	552226	226601	246.9	160.08	1
128	Q6ZN66	Guanylate-binding protein 6 OS=Homo sapiens OX=9606 GN=GBP6 PE=1 SV=1	28	12.585	3.65	2.54907e-13	UP	90.418	28	15	38	15	633	72.4	132.33	2.29738e+06	308546	183.71	165.68	1
129	Q76KX8	Zinc finger protein 534 OS=Homo sapiens OX=9606 GN=ZNF534 PE=1 SV=1	1	0.691	-0.53	4.75816e-05	DOWN	2.146	1	1	3	1	674	77.1	85.21	752607	1.16534e+06	50.44	68.02	1
130	Q7Z794	Keratin, type II cytoskeletal 1b OS=Homo sapiens OX=9606 GN=KRT77 PE=1 SV=3	14	0.716	-0.48	0.0345312	DOWN	34.917	14	9	242	3	578	61.9	123.89	115977	399898	217.49	103.83	1
131	Q86UP8	General transcription factor II-I repeat domain-containing protein 2A OS=Homo sapiens OX=9606 GN=GTF2IRD2 PE=1 SV=3	1	0.288	-1.8	6.21725e-14	DOWN	1.896	1	1	32	1	949	107.1	146.24	3.87367e+06	8.21416e+06	73.66	122.88	1
132	Q8N3Y7	Epidermal retinol dehydrogenase 2 OS=Homo sapiens OX=9606 GN=SDR16C5 PE=1 SV=2	4	6.632	2.73	2.05433e-05	UP	4.202	4	1	2	1	309	34.1	5.14	860277	129715	0	46.27	1
133	Q8N8K9	Uncharacterized protein KIAA1958 OS=Homo sapiens OX=9606 GN=KIAA1958 PE=1 SV=1	3	4.635	2.21	0.00067913	UP	1.867	3	1	6	1	716	79.2	136.14	5.57727e+06	487343	49.43	118.56	1
134	Q8TE68	Epidermal growth factor receptor kinase substrate 8-like protein 1 OS=Homo sapiens OX=9606 GN=EPS8L1 PE=1 SV=3	5	0.446	-1.16	7.30595e-09	DOWN	4.764	5	2	4	2	723	80.2	103.41	1.77646e+06	4.08995e+06	96.48	50.07	1
135	Q92496	Complement factor H-related protein 4 OS=Homo sapiens OX=9606 GN=CFHR4 PE=1 SV=3	19	3.387	1.76	0.0302035	UP	61.265	19	9	303	5	578	65.3	112.35	1.40418e+07	2.99809e+06	54.19	126.14	1
136	Q92859	Neogenin OS=Homo sapiens OX=9606 GN=NEO1 PE=1 SV=2	2	0.445	-1.17	6.7634e-09	DOWN	6.191	2	2	9	2	1461	159.9	145.75	830301	1.34661e+06	52.2	138.01	1
137	Q96DR5	BPI fold-containing family A member 2 OS=Homo sapiens OX=9606 GN=BPIFA2 PE=1 SV=2	11	0.512	-0.97	1.55978e-07	DOWN	7.326	11	3	6	3	249	27	143.51	111252	3.56437e+06	170.97	119.27	1
138	Q96NZ9	Proline-rich acidic protein 1 OS=Homo sapiens OX=9606 GN=PRAP1 PE=1 SV=2	20	0.435	-1.2	3.94559e-09	DOWN	13.375	20	2	22	2	151	17.2	139.67	422165	1.16708e+06	81.66	116.89	1
139	Q96QA5	Gasdermin-A OS=Homo sapiens OX=9606 GN=GSDMA PE=1 SV=4	2	12.785	3.68	0.00829285	UP	1.924	2	1	2	1	445	49.3	131.21	178302	10861.8	128.72	180.78	1
140	Q9BXJ8	Ion channel TACAN OS=Homo sapiens OX=9606 GN=TMEM120A PE=1 SV=1	8	0.518	-0.95	0.0399402	DOWN	2.015	8	1	1	1	343	40.6	105.16	92597.7	179839	68.67	115.97	1
141	Q9H7P6	Multivesicular body subunit 12B OS=Homo sapiens OX=9606 GN=MVB12B PE=1 SV=2	3	4.188	2.07	0.0146904	UP	2.051	3	1	11	1	319	35.6	142.02	776337	120635	104.1	149.42	1
142	Q9H8L6	Multimerin-2 OS=Homo sapiens OX=9606 GN=MMRN2 PE=1 SV=2	2	0.55	-0.86	3.19895e-06	DOWN	5.381	2	2	4	2	949	104.3	131.67	336503	786470	0	185.07	1
143	Q9HAV0	Guanine nucleotide-binding protein subunit beta-4 OS=Homo sapiens OX=9606 GN=GNB4 PE=1 SV=3	6	10.476	3.39	4.2037e-11	UP	6.424	6	2	4	2	340	37.5	128.01	1.46291e+06	85458.5	82.72	169.57	1
144	Q9HC84	Mucin-5B OS=Homo sapiens OX=9606 GN=MUC5B PE=1 SV=3	3	0.573	-0.8	1.56869e-06	DOWN	32.98	3	9	20	9	5762	596	106.81	3.86261e+06	6.27409e+06	68.17	77.29	1
145	Q9NP55	BPI fold-containing family A member 1 OS=Homo sapiens OX=9606 GN=BPIFA1 PE=1 SV=1	27	16.138	4.01	2.22045e-16	UP	33.455	27	5	7	5	256	26.7	120.52	1.76406e+06	148706	181.77	115.14	1
146	Q9NZW5	Protein PALS2 OS=Homo sapiens OX=9606 GN=PALS2 PE=1 SV=2	1	0.39	-1.36	5.34968e-06	DOWN	2.329	1	1	4	1	540	61.1	138.97	243055	563251	89.29	91.94	1
147	Q9UBG3	Cornulin OS=Homo sapiens OX=9606 GN=CRNN PE=1 SV=1	65	3.812	1.93	0.00853322	UP	241.175	65	23	100	23	495	53.5	140.72	2.07061e+06	637705	292.21	117.3	1	Met-loss [N-Term]
148	Q9UJJ9	N-acetylglucosamine-1-phosphotransferase subunit gamma OS=Homo sapiens OX=9606 GN=GNPTG PE=1 SV=1	8	0.625	-0.68	8.10516e-06	DOWN	6.849	8	2	15	2	305	34	105.52	536845	950134	61.65	71.24	1
149	Q9UKR3	Kallikrein-13 OS=Homo sapiens OX=9606 GN=KLK13 PE=2 SV=1	8	9.035	3.18	0.00960044	UP	12.011	8	2	6	2	277	30.6	113.03	270983	35596.3	186.82	100.3	1
150	Q9ULV4	Coronin-1C OS=Homo sapiens OX=9606 GN=CORO1C PE=1 SV=1	3	6.419	2.68	0.0190931	UP	3.915	3	1	2	1	474	53.2	118.2	356423	57971.2	22.17	101.43	1
151	Q9Y446	Plakophilin-3 OS=Homo sapiens OX=9606 GN=PKP3 PE=1 SV=1	6	3.99	2	0.0202558	UP	15.232	6	4	8	4	797	87	136.54	733413	187400	111.89	114.54	1
